# Supplementary material for: Contrasting levels of transcriptome-wide SNP diversity and adaptive molecular variation among conifers
Source: Front Plant Sci. 2025 Mar 6;16:1500759. doi: 10.3389/fpls.2025.1500759 (PMC11922845; doi:10.3389/fpls.2025.1500759)
Supplement: Supplementary file 2 [file Table1.xlsx]

## Sheet: Probabilite-combinaisons
Total number of substitutions	Number of nonsynonymous substitutions	Number of synonymous substitutions	Binomial coefficient	Probability of occurrence
1	1	0	1	0.5014
1	0	1	1	0.4986
2	2	0	1	0.25140196
2	1	1	2	0.49999608
2	0	2	1	0.24860196
3	3	0	1	0.126052942744
3	2	1	3	0.376047051768
3	1	2	3	0.373947068232
3	0	3	1	0.123952937256
4	4	0	1	0.0632029454918416
4	3	1	4	0.251399989008634
4	2	2	6	0.37499412002305
4	1	3	4	0.248600010960634
4	0	4	1	0.0618029345158416
5	5	0	1	0.0316899568696094
5	4	1	5	0.157564943111161
5	3	2	10	0.313370086299262
5	2	3	10	0.311620113739154
5	1	4	5	0.154939956831215
5	0	5	1	0.0308149431495986
6	6	0	1	0.0158893443744222
6	5	1	6	0.0948036749711235
6	4	2	15	0.235685641905675
6	3	3	20	0.312492650057624
6	2	4	15	0.233060683065513
6	1	5	6	0.0927036749712525
6	0	6	1	0.0153643306543899
7	7	0	1	0.00796691726933527
7	6	1	7	0.0554569897356082
7	5	2	21	0.165441893192108
7	4	3	35	0.274196675793062
7	3	4	35	0.27266546180778
7	2	5	21	0.162685679207051
7	1	6	7	0.0539257277307776
7	0	7	1	0.00766065526427879
8	8	0	1	0.00399461231884471
8	7	1	8	0.0317784396039245
8	6	2	28	0.110603420328697
8	5	3	56	0.219971541188226
8	4	4	70	0.273428925100842
8	3	5	56	0.217521598811774
8	2	6	28	0.108153439536848
8	1	7	8	0.0307284203960751
8	0	8	1	0.0038196027147694
9	9	0	1	0.00200289861666874
9	8	1	9	0.0179254233195837
9	7	2	36	0.0713012849393255
9	6	3	84	0.165440596127665
9	5	4	126	0.246775073482012
9	4	5	126	0.245396991699503
9	3	6	84	0.162684403751326
9	2	7	36	0.0693325349396642
9	1	8	9	0.0172363392106684
9	0	9	1	0.00190445391358402
10	10	0	1	0.0010042533663977
10	9	1	10	0.00998645250271032
10	8	2	45	0.0446880803357223
10	7	3	120	0.118502735569159
10	6	4	210	0.206221703073134
10	5	5	252	0.246084103276262
10	4	6	210	0.203924900102287
10	3	7	120	0.115877776729159
10	2	8	45	0.0432115024011457
10	1	9	10	0.0095489319227103
10	0	10	1	0.000949560721312995
11	11	0	1	0.000503532637911809
11	10	1	11	0.00550792801334485
11	9	2	55	0.0273858486981825
11	8	3	165	0.0816987484697674
11	7	4	330	0.162485025875652
11	6	5	462	0.226208710534983
11	5	6	462	0.224945478804831
11	4	7	330	0.159778072443001
11	3	8	165	0.079442906781093
11	2	9	55	0.0263330895632582
11	1	10	11	0.00523720720232969
11	0	11	1	0.000473450975646659
12	12	0	1	0.000252471264648981
12	11	1	12	0.00301273647915394
12	10	2	66	0.0164775174447225
12	9	3	220	0.0546183366436552
12	8	4	495	0.122204987961078
12	7	5	792	0.194436081363841
12	6	6	924	0.225575326145485
12	5	7	792	0.192270541255009
12	4	8	495	0.11949802038012
12	3	9	220	0.0528136444280707
12	2	10	66	0.0157556141474886
12	1	11	12	0.00284865983027082
12	0	12	1	0.000236062656457424
13	13	0	1	0.000126589092094999
13	12	1	13	0.00163646824320177
13	11	2	78	0.00976397765528999
13	10	3	286	0.0356013241910673
13	9	4	715	0.088506283614211
13	8	5	1287	0.158421658193223
13	7	6	1716	0.210049298697357
13	6	7	1716	0.2088763070014
13	5	8	1287	0.15578239928834
13	4	9	715	0.0860624742777626
13	3	10	286	0.0342327480453868
13	2	11	78	0.00928406725283563
13	1	12	13	0.00153870360732078
13	0	13	1	0.000117700840509672
14	14	0	1	0.0000634717707764326
14	13	1	14	0.000883642498459932
14	12	2	91	0.0057116014624228
14	11	3	364	0.0227188232083288
14	10	4	1001	0.0621278708458316
14	9	5	2002	0.123561852428128
14	8	6	3003	0.184307757141996
14	7	7	3432	0.209461160661004
14	6	8	3003	0.182255021674072
14	5	9	2002	0.120824828888036
14	4	10	1001	0.0600750495448494
14	3	11	364	0.0217234794960017
14	2	12	91	0.00540054192097448
14	1	13	14	0.000826212820041692
14	0	14	1	0.0000586856390781223
15	15	0	1	0.0000318247458673033
15	14	1	15	0.000474705373636939
15	13	2	105	0.00330438112299092
15	12	3	455	0.01423902244582
15	11	4	1365	0.0424785196937727
15	10	5	3003	0.0929308692111949
15	9	6	5005	0.154019849051661
15	8	7	6435	0.196919673666427
15	7	8	6435	0.195820002572956
15	6	9	5005	0.151453923011154
15	5	10	3003	0.0903648895253624
15	4	11	1365	0.0408455723223571
15	3	12	455	0.013539158595883
15	2	13	105	0.00310697330976678
15	1	14	15	0.000441374691506558
15	0	15	1	0.0000292606596443518
16	16	0	1	0.0000159569275778659
16	15	1	16	0.000253885092630999
16	14	2	120	0.00189350479436302
16	13	3	560	0.00878701028225744
16	12	4	1820	0.0283983063659435
16	11	5	4368	0.0677753277418082
16	10	6	8008	0.123560883703205
16	9	7	11440	0.175529821113505
16	8	8	12870	0.196368298580161
16	7	9	11440	0.173574850280669
16	6	10	8008	0.120823881621378
16	5	11	4368	0.0655359038797756
16	4	12	1820	0.027154136479903
16	3	13	560	0.00830846089342435
16	2	14	120	0.00177044216257111
16	1	15	16	0.000234740715930848
16	0	16	1	0.0000145893648986738
17	17	0	1	8.00080348754196E-06
17	16	1	17	0.000135254109535507
17	15	2	136	0.00107599041107944
17	14	3	680	0.00534990844599329
17	13	4	2380	0.0186201141386176
17	12	5	6188	0.0481419448838021
17	11	6	12376	0.0957462055008524
17	10	7	19448	0.149618108920729
17	9	8	24310	0.185978233715286
17	8	9	24310	0.184939663602795
17	7	10	19448	0.1471255145949
17	6	11	12376	0.0931024895817385
17	5	12	6188	0.0462912857054795
17	4	13	2380	0.0177049147408426
17	3	14	680	0.00503029830177453
17	2	15	136	0.00100044145722568
17	1	16	17	0.000124356828523316
17	0	17	1	7.27425733847875E-06
18	18	0	1	4.01160286865354E-06
18	17	1	18	0.0000718056111399915
18	16	2	153	0.000606939291129633
18	15	3	816	0.00321893291378524
18	14	4	3060	0.0120035895802751
18	13	5	8568	0.0334223600742531
18	12	6	18564	0.0720107211571911
18	11	7	31824	0.122757577875579
18	10	8	43758	0.16784907549272
18	9	9	48620	0.185457494660883
18	8	10	43758	0.165979649290237
18	7	11	31824	0.120038369853301
18	6	12	18564	0.0696313519581822
18	5	13	8568	0.0319580793038106
18	4	14	3060	0.0113498620582939
18	3	15	816	0.00300972807991774
18	2	16	153	0.000561172624394315
18	1	17	18	0.0000656516273312385
18	0	18	1	3.62694470896551E-06
19	19	0	1	2.01141767834288E-06
19	18	1	19	0.0000380035186159024
19	17	2	171	0.000340121638286798
19	16	3	969	0.00191659289352916
19	15	4	3876	0.00762355976636327
19	14	5	11628	0.0227429611059557
19	13	6	27132	0.0527705643212382
19	12	7	50388	0.0974551951157906
19	11	8	75582	0.145366454780813
19	10	9	92378	0.176677936863637
19	9	10	92378	0.175691302992041
19	8	11	75582	0.142944691780557
19	7	12	50388	0.0947642910806884
19	6	13	27132	0.0507419730492803
19	5	14	11628	0.0216251191769085
19	4	15	3876	0.00716811888153608
19	3	16	969	0.00178202237451829
19	2	17	171	0.000312718396466888
19	1	18	19	0.0000345524514644308
19	0	19	1	0.0000018083946318902
20	20	0	1	1.00852482392112E-06
20	19	1	20	0.0000200578570884352
20	18	2	190	0.000189485543818889
20	17	3	1140	0.00113056432566532
20	16	4	4845	0.00477806608356818
20	15	5	15504	0.0152044275980349
20	14	6	38760	0.0377988013580984
20	13	7	77520	0.0751754382016268
20	12	8	125970	0.121477900711833
20	11	9	167960	0.161066031897141
20	10	10	184756	0.176183238640419
20	9	11	167960	0.159272152130603
20	8	12	125970	0.118787038869643
20	7	13	77520	0.0726915008197404
20	6	14	38760	0.0361427825176731
20	5	15	15504	0.0143763792288088
20	4	16	4845	0.00446753009291736
20	3	17	1140	0.00104531335992332
20	2	18	190	0.000173245991642656
20	1	19	20	0.0000181345813685949
20	0	20	1	9.01665563460455E-07
21	21	0	1	5.05674346714051E-07
21	20	1	21	0.0000105598600213485
21	19	2	210	0.000105008899215085
21	18	3	1330	0.000661342445036688
21	17	4	5985	0.00295942170707781
21	16	5	20349	0.0100058437469218
21	15	6	54264	0.0265332466013307
21	14	7	116280	0.0565394470714435
21	13	8	203490	0.0983914929042442
21	12	9	293930	0.141327389688147
21	11	10	352716	0.168645799358221
21	10	11	352716	0.167704019864397
21	9	12	293930	0.138972916341558
21	8	13	203490	0.0956747360914218
21	7	14	116280	0.0543659734630838
21	6	15	54264	0.0252291079086365
21	5	16	20349	0.00940808227207281
21	4	17	5985	0.00275163062299415
21	3	18	1330	0.000608058781467394
21	2	19	210	0.0000954731305312418
21	1	20	21	9.49399738390051E-06
21	0	21	1	4.49570449941383E-07
22	22	0	1	2.53545117442425E-07
22	21	1	22	5.54684304397576E-06
22	20	2	231	0.000057916608273088
22	19	3	1540	0.000383954539090037
22	18	4	7315	0.00181359938702411
22	17	5	26334	0.00649249771785559
22	16	6	74613	0.0182926835381224
22	15	7	170544	0.0415783555170453
22	14	8	319770	0.0775240628520098
22	13	9	497420	0.119919551551693
22	12	10	646646	0.155024840296722
22	11	11	705432	0.168173591120018
22	10	12	646646	0.153298244558045
22	9	13	497420	0.11726320876414
22	8	14	319770	0.0749625225095732
22	7	15	170544	0.0397567490740839
22	6	16	74613	0.0172964456544635
22	5	17	26334	0.00607053741522477
22	4	18	7315	0.00167684370165263
22	3	19	1540	0.000351048336088007
22	2	20	231	0.0000523631931711649
22	1	21	22	0.0000049591217192134
22	0	22	1	2.24155826340773E-07
23	23	0	1	1.27127521885632E-07
23	22	1	23	2.90760469780624E-06
23	21	2	253	0.0000318050433298526
23	20	3	1771	0.000221392026784706
23	19	4	8855	0.00110077846584418
23	18	5	33649	0.00415959901010302
23	17	6	100947	0.0124091108881374
23	16	7	245157	0.0299681194683544
23	15	8	490314	0.0596015331747965
23	14	9	817190	0.0987811608860309
23	13	10	1.14407e+06	0.13752134332845
23	12	11	1.35208e+06	0.161617623959522
23	11	12	1.35208e+06	0.160715092353845
23	10	13	1.14407e+06	0.135230277610981
23	9	14	817190	0.0960536446761
23	8	15	490314	0.0573103477090189
23	7	16	245157	0.0284951529394862
23	6	17	100947	0.0116677752633092
23	5	18	33649	0.0038675393872397
23	4	19	8855	0.00101208990535853
23	3	20	1771	0.000201287605429503
23	2	21	253	0.0000285947917451564
23	1	22	23	2.58500982052707E-06
23	0	23	1	1.1176409501351E-07
24	24	0	1	6.37417394734559E-08
24	23	1	24	1.52125877789223E-06
24	22	2	276	0.0000173967804279143
24	21	3	2024	0.000126863956834116
24	20	4	10626	0.000662316387329127
24	19	5	42504	0.00263447108673556
24	18	6	134596	0.00829590426574946
24	17	7	346104	0.0212131977902582
24	16	8	735471	0.0448263131007645
24	15	9	1307504	0.0792461985092094
24	14	10	1961256	0.11820548836266
24	13	11	2.49614e+06	0.14960321843687
24	12	12	2.70416e+06	0.161165094612436
24	11	13	2.49614e+06	0.147937006241773
24	10	14	1961256	0.115587113857432
24	9	15	1307504	0.0766277555768055
24	8	16	735471	0.0428624090515752
24	7	17	346104	0.0200579057726511
24	6	18	134596	0.00775673699504795
24	5	19	42504	0.00243581701702448
24	4	20	10626	0.000605553632174116
24	3	21	2024	0.000114699428648171
24	2	22	276	0.0000155534870881473
24	1	23	24	1.34492441375457E-06
24	0	24	1	5.57255777737359E-08
25	25	0	1	3.19601081719908E-08
25	24	1	25	7.94540782536628E-07
25	23	2	300	0.0000094812453332133
25	22	3	2300	0.0000722836226779839
25	21	4	12650	0.000395339805484315
25	20	5	53130	0.00165115475361151
25	19	6	177100	0.00547311368269313
25	18	7	480700	0.0147726352389381
25	17	8	1081575	0.033052813806946
25	16	9	2042975	0.0620844436445588
25	15	10	3.26876e+06	0.0987803864417295
25	14	11	4457400	0.133948310221869
25	13	12	5.2003e+06	0.155400343151298
25	12	13	5.2003e+06	0.154532531103385
25	11	14	4457400	0.131716770200264
25	10	15	3.26876e+06	0.0960528916155257
25	9	16	2042975	0.059697810829055
25	8	17	1081575	0.0314282311075226
25	7	18	480700	0.0138900997475609
25	6	19	177100	0.00508882771806698
25	5	20	53130	0.00151812295586051
25	4	21	12650	0.000359439334526207
25	3	22	2300	0.0000649876535499753
25	2	23	300	8.42931376320676E-06
25	1	24	25	6.98520117393779E-07
25	0	25	1	2.77847730779847E-08
26	26	0	1	1.60247982374362E-08
26	25	1	26	4.1431805829842E-07
26	24	2	325	5.15005444424591E-06
26	23	3	2600	0.0000409703573338813
26	22	4	14950	0.000234263992737078
26	21	5	65780	0.00102500542047529
26	20	6	230230	0.00356748496065304
26	19	7	657800	0.0101358937909944
26	18	8	1.56228e+06	0.0239383167729373
26	17	9	3124550	0.0476092730075251
26	16	10	5311735	0.0804837893630602
26	15	11	7726160	0.116413583425091
26	14	12	9657700	0.144704359532685
26	13	13	1.04006e+07	0.154965222190475
26	12	14	9657700	0.14309270858656
26	11	15	7726160	0.113834901477876
26	10	16	5311735	0.0778244541091893
26	9	17	3124550	0.0455234435566787
26	8	18	1.56228e+06	0.0226346120436378
26	7	19	657800	0.00947714195197263
26	6	20	230230	0.00329847635029666
26	5	21	65780	0.00093715898812349
26	4	22	14950	0.000211801261684725
26	3	23	2600	0.0000366293019808896
26	2	24	325	4.55309382919613E-06
26	1	25	26	3.6221341575384E-07
26	0	26	1	1.38534878566832E-08
27	27	0	1	8.0348338362505E-09
27	26	1	27	2.15729038832013E-07
27	25	2	351	2.78881628221249E-06
27	24	3	2925	0.0000231103543131091
27	23	4	17550	0.000137887786125044
27	22	5	80730	0.000630741744605019
27	21	6	296010	0.00229980466192041
27	20	7	888030	0.00686088514818618
27	19	8	2.22007e+06	0.0170564286741406
27	18	9	4.68683e+06	0.0358069342289596
27	17	10	8436285	0.0640925555081904
27	16	11	13037895	0.0984989881057626
27	15	12	17383860	0.130598578565439
27	14	13	20058300	0.149849156069301
27	13	14	20058300	0.149012343869472
27	12	15	17383860	0.128422844102266
27	11	16	13037895	0.0957792631672167
27	10	17	8436285	0.0616287274181605
27	9	18	4.68683e+06	0.03404698343604
27	8	19	2.22007e+06	0.0160374565396769
27	7	20	888030	0.0063791590192923
27	6	21	296010	0.00211451182490303
27	5	22	80730	0.000573464624087093
27	4	23	17550	0.000123970041089222
27	3	24	2925	0.0000205462912136305
27	2	25	351	2.45178638989617E-06
27	1	26	27	1.87545747906205E-07
27	0	27	1	6.90734904534223E-09
28	28	0	1	4.028665685496E-09
28	27	1	28	1.12172708221126E-07
28	26	2	378	1.50587498266299E-06
28	25	3	3276	0.0000129780354509041
28	24	4	20475	0.0000806597586236134
28	23	5	98280	0.000385004760906904
28	22	6	376740	0.00146760989134696
28	21	7	1.18404e+06	0.00458673041773407
28	20	8	3108105	0.0119729306720997
28	19	9	6.9069e+06	0.0264579321593268
28	18	10	1.31231e+07	0.0499893447383659
28	17	11	21474180	0.0813439408126131
28	16	12	30421755	0.114593722762244
28	15	13	37442160	0.140250818125875
28	14	14	40116600	0.149429578432307
28	13	15	37442160	0.138688768686195
28	12	16	30421755	0.112055352621432
28	11	17	21474180	0.0786561845426399
28	10	18	1.31231e+07	0.0477992409855253
28	9	19	6.9069e+06	0.0250170066502035
28	8	20	3108105	0.0111947861629561
28	7	21	1.18404e+06	0.00424086491602552
28	6	22	376740	0.00134183075841392
28	5	23	98280	0.00034808804017196
28	4	24	20475	0.0000721133729016003
28	3	25	3276	0.0000114737064950101
28	2	26	378	0.0000013164961320024
28	1	27	28	9.69736547173686E-08
28	0	28	1	3.44400423400764E-09
29	29	0	1	2.0199729747077E-09
29	28	1	29	5.82520886128609E-08
29	27	2	406	8.10975028626275E-07
29	26	3	3654	7.25801624143906E-06
29	25	4	23751	0.0000469136514497005
29	24	5	118755	0.000233258342768455
29	23	6	475020	0.000927822973309547
29	22	7	1560780	0.00303153692327746
29	21	8	4.29215e+06	0.008290171225273
29	20	9	10015005	0.0192357104177954
29	19	10	2.003e+07	0.038256582426457
29	18	11	3.45973e+07	0.0657105392099935
29	17	12	51895935	0.0980153814821582
29	16	13	67863915	0.127458190377569
29	15	14	77558760	0.14485304854352
29	14	15	77558760	0.144044136425606
29	13	16	67863915	0.125334773871323
29	12	17	51895935	0.0953090097467259
29	11	18	3.45973e+07	0.0631845130431027
29	10	19	2.003e+07	0.0363762286897949
29	9	20	10015005	0.0180865452978976
29	8	21	4.29215e+06	0.00770809004974509
29	7	22	1560780	0.00278728918939906
29	6	23	475020	0.000843568159487401
29	5	24	118755	0.000209714342002602
29	4	25	23751	0.0000417086441653359
29	3	26	3654	6.38088121899804E-06
29	2	27	406	7.05027561891685E-07
29	1	28	29	5.00778879650114E-08
29	0	29	1	1.71718051107621E-09
30	30	0	1	1.01281444951844E-09
30	29	1	30	3.02147557556777E-08
30	28	2	435	4.35667370735587E-07
30	27	3	4060	0.0000040435214927306
30	26	4	27405	0.0000271413517348614
30	25	5	142506	0.000140346879676924
30	24	6	593775	0.000581513048521759
30	23	7	2.0358e+06	0.00198262514782346
30	22	8	5852925	0.00566821616229803
30	21	9	1.43072e+07	0.0137782645764037
30	20	10	30045015	0.0287727756429383
30	19	11	5.46273e+07	0.0520219963577222
30	18	12	8.64932e+07	0.0819081871252569
30	17	13	119759850	0.112778005862317
30	16	14	145422675	0.136179972261977
30	15	15	155117520	0.144447460007598
30	14	16	145422675	0.134663262040889
30	13	17	119759850	0.11027985573925
30	12	18	8.64932e+07	0.0792017870995292
30	11	19	5.46273e+07	0.0497428392683541
30	10	20	30045015	0.0272057814370977
30	9	21	1.43072e+07	0.012882787836474
30	8	22	5852925	0.00524080049836759
30	7	23	2.0358e+06	0.00181270746500136
30	6	24	593775	0.000525753855400523
30	5	25	142506	0.000125476285106997
30	4	26	27405	0.0000239953038240421
30	3	27	4060	3.53500819532491E-06
30	2	28	435	3.76635795384851E-07
30	1	29	30	2.58298292476083E-08
30	0	30	1	8.56186202822597E-10
31	31	0	1	5.07825164988545E-10
31	30	1	31	1.56546678204267E-08
31	29	2	465	2.33508696906604E-07
31	28	3	4495	2.24464542750389E-06
31	27	4	31465	0.000015624773576135
31	26	5	169911	0.0000839026034450116
31	25	6	736281	0.000361547596735724
31	24	7	2.62957e+06	0.00128403065511163
31	23	8	7.88873e+06	0.00383058048248101
31	22	9	20160075	0.00973459443713063
31	21	10	4.43522e+07	0.0212965124251642
31	20	11	84672315	0.040429934909331
31	19	12	1.41121e+08	0.0670069324085641
31	18	13	2.06253e+08	0.0973863142400189
31	17	14	265182525	0.124511751815106
31	16	15	300540195	0.140325290617631
31	15	16	300540195	0.13954166314709
31	14	17	265182525	0.122437422121247
31	13	18	2.06253e+08	0.094697312123294
31	12	19	1.41121e+08	0.064431070656978
31	11	20	84672315	0.0384427584717622
31	10	21	4.43522e+07	0.0200242324457449
31	9	22	20160075	0.00905109538514742
31	8	23	7.88873e+06	0.00352195465143776
31	7	24	2.62957e+06	0.0011674289251475
31	6	25	736281	0.000325054681655349
31	5	26	169911	0.0000745937210917233
31	4	27	31465	0.0000137365115958033
31	3	28	4495	1.95140027399496E-06
31	2	29	465	2.00741683963638E-07
31	1	30	31	1.33080446249528E-08
31	0	31	1	4.26894440727347E-10
32	32	0	1	2.54623537725257E-10
32	31	1	32	8.10245207242524E-09
32	30	2	496	1.24886678004236E-07
32	29	3	4960	1.24189265362808E-06
32	28	4	35960	8.95344168122752E-06
32	27	5	201376	0.0000498592774723897
32	26	6	906192	0.000223113803080975
32	25	7	3365856	0.000824080602205403
32	24	8	1.05183e+07	0.00256087073855464
32	23	9	2.80488e+07	0.00679085307934233
32	22	10	64512240	0.0155317401163307
32	21	11	1.29024e+08	0.0308900104587254
32	20	12	225792840	0.0537556414554465
32	19	13	3.47374e+08	0.0822391544588555
32	18	14	4.71436e+08	0.110987008640168
32	17	15	565722720	0.132440660170692
32	16	16	601080390	0.139932379803902
32	15	17	565722720	0.130965596696732
32	14	18	4.71436e+08	0.108528530968273
32	13	19	3.47374e+08	0.0795218186520831
32	12	20	225792840	0.0514005309273108
32	11	21	1.29024e+08	0.0292077095223171
32	10	22	64512240	0.0145223015235613
32	9	23	2.80488e+07	0.0062787842212654
32	8	24	1.05183e+07	0.00234139545227582
32	7	25	3365856	0.000745062479460534
32	6	26	906192	0.000199473556028747
32	5	27	201376	0.000044079916250469
32	4	28	35960	7.82745677904861E-06
32	3	29	4960	1.07362005695326E-06
32	2	30	496	1.06762457199221E-07
32	1	31	32	6.84943592258213E-09
32	0	32	1	2.12849568146655E-10
33	33	0	1	1.27668241815444E-10
33	32	1	33	4.18952476502383E-09
33	31	2	528	6.66580629546352E-08
33	30	3	5456	6.84953474182033E-07
33	29	4	40920	5.10846333606644E-06
33	28	5	237336	0.0000294636277469163
33	27	6	1.10757e+06	0.000136729096612534
33	26	7	4.27205e+06	0.000524438556161964
33	25	8	13884156	0.00169490717657091
33	24	9	3.85671e+07	0.00468178388422558
33	23	10	9.2561e+07	0.0111735338396883
33	22	11	193536720	0.0232323768660074
33	21	12	3.54817e+08	0.0423548378404814
33	20	13	573166440	0.0680372748753558
33	19	14	8.18809e+08	0.0966533285453655
33	18	15	1.03716e+09	0.121743869517573
33	17	16	1166803110	0.136197008394784
33	16	17	1166803110	0.135436434753967
33	15	18	1.03716e+09	0.119715651940483
33	14	19	8.18809e+08	0.0939845654129356
33	13	20	573166440	0.0654218049868823
33	12	21	3.54817e+08	0.040273050274847
33	11	22	193536720	0.021844445951741
33	10	23	9.2561e+07	0.0103890019481902
33	9	24	3.85671e+07	0.00430457749249402
33	8	25	13884156	0.00154099409970624
33	7	26	4.27205e+06	0.000471504193251836
33	6	27	1.10757e+06	0.000121559185043918
33	5	28	237336	0.0000259029330714988
33	4	29	40920	0.00000444108304659
33	3	30	5456	5.88837656436583E-07
33	2	31	528	5.66660683311143E-08
33	1	32	33	3.52185152446818E-09
33	0	33	1	1.06126794677922E-10
34	34	0	1	6.40128564462635E-11
34	33	1	34	2.16428310255213E-09
34	32	2	561	3.5511249813295E-08
34	31	3	5984	3.76671382144053E-07
34	30	4	46376	2.90290131893087E-06
34	29	5	278256	0.0000173201427716665
34	28	6	1344904	0.0000832465338361372
34	27	7	5.37962e+06	0.000331126619630618
34	26	8	1.81562e+07	0.00111131152243501
34	25	9	52451256	0.00319252715778896
34	24	10	1.31128e+08	0.00793674731189458
34	23	11	2.86098e+08	0.0172198377330847
34	22	12	548354040	0.0328203787986086
34	21	13	9.27984e+08	0.0552320117697674
34	20	14	1391975640	0.0823853641854986
34	19	15	1.85597e+09	0.10923372578883
34	18	16	2.20396e+09	0.128990673350606
34	17	17	2333606220	0.135815656771278
34	16	18	2.20396e+09	0.127554034251286
34	15	19	1.85597e+09	0.106814085155571
34	14	20	1391975640	0.0796631973353125
34	13	21	9.27984e+08	0.0528122193742678
34	12	22	548354040	0.0310329480672416
34	11	23	2.86098e+08	0.0161006863283606
34	10	24	1.31128e+08	0.00733827152610411
34	9	25	52451256	0.00291891677935023
34	8	26	1.81562e+07	0.00100475186061
34	7	27	5.37962e+06	0.000296041766136386
34	6	28	1344904	0.0000735971403049472
34	5	29	278256	0.0000151419614690095
34	4	30	46376	2.50956720796708E-06
34	3	31	5984	3.22006822160501E-07
34	2	32	561	3.00195580242619E-08
34	1	33	34	1.80920714495135E-09
34	0	34	1	5.2914819826412E-11
37	37	0	1	8.06900892850075E-12
37	36	1	37	2.96886099949676E-10
37	35	2	666	5.31410723938642E-09
37	34	3	7770	6.16516988661963E-08
37	33	4	66045	5.21113013491875E-07
37	32	5	435897	3.42013933043184E-06
37	31	6	2324784	0.0000181388801505471
37	30	7	1.02955e+07	0.0000798807382001672
37	29	8	38608020	0.000297879956620986
37	28	9	1.24404e+08	0.000954475345646743
37	27	10	3.4833e+08	0.00265760658266953
37	26	11	8.54992e+08	0.00648678814541353
37	25	12	1.85248e+09	0.0139762210480459
37	24	13	3.56247e+09	0.026727255279662
37	23	14	6.10709e+09	0.0455622866799457
37	22	15	9364199760	0.0694720371211649
37	21	16	1.28758e+10	0.0949906099907112
37	20	17	15905368710	0.116686065014282
37	19	18	1.76726e+10	0.12892716397669
37	18	19	1.76726e+10	0.128207187791739
37	17	20	15905368710	0.114742108994146
37	16	21	1.28758e+10	0.0923677573514331
37	15	22	9364199760	0.0668014125037887
37	14	23	6.10709e+09	0.0433228494229926
37	13	24	3.56247e+09	0.0251305360085309
37	12	25	1.85248e+09	0.0129949029357874
37	11	26	8.54992e+08	0.00596415446330302
37	10	27	3.4833e+08	0.00241627159283131
37	9	28	1.24404e+08	0.000858135090450802
37	8	29	38608020	0.000264830571289282
37	7	30	1.02955e+07	0.0000702271096103368
37	6	31	2324784	0.0000157691790703448
37	5	32	435897	2.94020966960283E-06
37	4	33	66045	4.42998555941537E-07
37	3	34	7770	5.18264342177081E-08
37	2	35	666	4.41745856190369E-09
37	1	36	37	2.44043881461372E-10
37	0	37	1	6.55894734185579E-12
40	40	0	1	1.01712232046513E-12
40	39	1	40	4.04576935766984E-11
40	38	2	780	7.84519380411179E-10
40	37	3	9880	9.88175229143366E-09
40	36	4	91390	9.08957631745246E-08
40	35	5	658008	6.50794810800736E-07
40	34	6	3838380	3.77510312567599E-06
40	33	7	1.86436e+07	0.0000182338190859051
40	32	8	76904685	0.0000747944785788953
40	31	9	2.73439e+08	0.000264450840894826
40	30	10	8.47661e+08	0.000815219558710602
40	29	11	2311801440	0.00221091020763556
40	28	12	5.58685e+09	0.00531319556180788
40	27	13	1.20332e+10	0.0113798994506593
40	26	14	2.32069e+10	0.0218243891937811
40	25	15	4.02253e+10	0.0376176906997075
40	24	16	6.28521e+10	0.0584494059847245
40	23	17	8.87324e+10	0.0820560045725625
40	22	18	113380261800	0.104263822323852
40	21	19	1.31282e+11	0.120052350244032
40	20	20	1.37847e+11	0.125351030959829
40	19	21	1.31282e+11	0.11871526209769
40	18	22	113380261800	0.101954270221222
40	17	23	8.87324e+10	0.0793447203813169
40	16	24	6.28521e+10	0.0558886550073226
40	15	25	4.02253e+10	0.035568993552965
40	14	26	2.32069e+10	0.0204059788578615
40	13	27	1.20332e+10	0.0105217904548314
40	12	28	5.58685e+09	0.00485783672646063
40	11	29	2311801440	0.0019989139857887
40	10	30	8.47661e+08	0.000728842151738912
40	9	31	2.73439e+08	0.000233797429685282
40	8	32	76904685	0.0000653883243150264
40	7	33	1.86436e+07	0.0000157631932424229
40	6	34	3838380	0.0000032272400252648
40	5	35	658008	5.50151647363507E-07
40	4	36	91390	7.59832500596786E-08
40	3	37	9880	8.16853318378933E-09
40	2	38	780	6.41282930757672E-10
40	1	39	40	3.27026550556672E-11
40	0	40	1	8.13000788330459E-13
43	43	0	1	1.28211261625236E-13
43	42	1	43	5.4822971818762E-12
43	41	2	903	1.14485322841151E-10
43	40	3	12341	1.55589526706057E-09
43	39	4	123410	1.54720658188352E-08
43	38	5	962598	1.20008180563853E-07
43	37	6	6096454	7.55807404436645E-07
43	36	7	32224114	3.97267256211981E-06
43	35	8	1.45009e+08	0.0000177771947100682
43	34	9	563921995	0.0000687474681747553
43	33	10	1.91733e+09	0.000232436094831616
43	32	11	5752004349	0.000693414261366435
43	31	12	1.53387e+10	0.00183877862367932
43	30	13	3.65768e+10	0.00436029358945135
43	29	14	78378960360	0.00929130883683021
43	28	15	1.51533e+11	0.0178628840573411
43	27	16	265182149218	0.0310854796255146
43	26	17	4.21172e+11	0.0490953499395343
43	25	18	6.08359e+11	0.0705194874879388
43	24	19	8.00472e+11	0.0922706329159572
43	23	20	9.60567e+11	0.110106432162496
43	22	21	1.05205e+12	0.119919325199258
43	21	22	1.05205e+12	0.119249652062924
43	20	23	9.60567e+11	0.108272090918477
43	19	24	8.00472e+11	0.0897228834795113
43	18	25	6.08359e+11	0.0678085970765698
43	17	26	4.21172e+11	0.046682258678991
43	16	27	265182149218	0.0292283946442453
43	15	28	1.51533e+11	0.0166086700890315
43	14	29	78378960360	0.00854271787930804
43	13	30	3.65768e+10	0.0039643390429944
43	12	31	1.53387e+10	0.00165318095197197
43	11	32	5752004349	0.000616480870552371
43	10	33	1.91733e+09	0.000204346072368975
43	9	34	563921995	0.0000597661557539894
43	8	35	1.45009e+08	0.0000152826170910281
43	7	36	32224114	3.37717186614661E-06
43	6	37	6096454	0.0000006353564207907
43	5	38	962598	9.97592146430761E-08
43	4	39	123410	1.2718220884354E-08
43	3	40	12341	1.26471977122834E-09
43	2	41	903	9.20236914105554E-11
43	1	42	43	4.35760941148621E-12
43	0	43	1	1.00773835705004E-13
47	47	0	1	8.10332937994001E-15
47	46	1	47	3.78729639719566E-13
47	45	2	1081	8.66213753964107E-12
47	44	3	16215	1.29206475187426E-10
47	43	4	178365	1.41333433149772E-09
47	42	5	1.53394e+06	1.20867991226346E-08
47	41	6	10737573	8.41351142756665E-08
47	40	7	62891499	4.90039457260169E-07
47	39	8	314457495	2.43651449331791E-06
47	38	9	1.36265e+09	0.0000104992684767903
47	37	10	5.17807e+09	0.0000396744196202734
47	36	11	17417133617	0.000132705085404273
47	35	12	5.22514e+10	0.000395892035795197
47	34	13	140676848445	0.00105991100559387
47	33	14	341643774795	0.00255969504405231
47	32	15	7.51616e+11	0.00559988170666505
47	31	16	1.50323e+12	0.0111372198601643
47	30	17	2741188875414	0.0201956348683235
47	29	18	4568648125690	0.0334714251607036
47	28	19	6.9732e+12	0.050802670939126
47	27	20	9.76248e+12	0.0707265584809484
47	26	21	1.25518e+13	0.090426337263493
47	25	22	1.48339e+13	0.106270702555483
47	24	23	1.61238e+13	0.114866574231637
47	23	24	1.61238e+13	0.114225117494803
47	22	25	1.48339e+13	0.104500263454879
47	21	26	1.25518e+13	0.0879295119733406
47	20	27	9.76248e+12	0.0680077079043907
47	19	28	6.9732e+12	0.0483056629453661
47	18	29	4568648125690	0.0314718008436124
47	17	30	2741188875414	0.0187776305153073
47	16	31	1.50323e+12	0.0102399057975635
47	15	32	7.51616e+11	0.00509136121925124
47	14	33	341643774795	0.00230133145730016
47	13	34	140676848445	0.000942315288048644
47	12	35	5.22514e+10	0.000348048278196689
47	11	36	17417133617	0.000115368216665915
47	10	37	5.17807e+09	0.0000341071228196658
47	9	38	1.36265e+09	8.92543585218514E-06
47	8	39	314457495	2.04821376264897E-06
47	7	40	62891499	4.07355158379249E-07
47	6	41	10737573	6.91600578757651E-08
47	5	42	1.53394e+06	9.82483470763476E-09
47	4	43	178365	1.13604293680641E-09
47	3	44	16215	1.0269989634327E-10
47	2	45	1081	6.80842551745175E-12
47	1	46	47	2.94365425764506E-13
47	0	47	1	6.22811876898653E-15
49	49	0	1	2.03719288864251E-15
49	48	1	49	9.92650066605116E-14
49	47	2	1176	2.36905619406132E-12
49	46	3	18424	3.69079488517961E-11
49	45	4	211876	4.22071176548292E-10
49	44	5	1906884	3.77742759801118E-09
49	43	6	13983816	2.75464424997369E-08
49	42	7	8.59006e+07	1.68268909312741E-07
49	41	8	450978066	8.78478481177696E-07
49	40	9	2054455634	3.97960913870566E-06
49	39	10	8.21782e+09	0.0000158295422142692
49	38	11	29135916264	0.0000558095115809098
49	37	12	9.22637e+10	0.000175743194724967
49	36	13	262596783764	0.000497398914566159
49	35	14	6.75249e+11	0.00127188323506991
49	34	15	1575580702584	0.00295115467826153
49	33	16	3348108992991	0.00623618300854616
49	32	17	6.49927e+12	0.0120379300295662
49	31	18	1.15543e+13	0.021281254842855
49	30	19	18851684897584	0.0345281468314061
49	29	20	28277527346376	0.0515029936482022
49	28	21	3.90499e+13	0.0707260039847299
49	27	22	4.96999e+13	0.0895122381359482
49	26	23	5.83434e+13	0.104492781276232
49	25	24	6.32053e+13	0.112568360204142
49	24	25	6.32053e+13	0.111939737530485
49	23	26	5.83434e+13	0.102751961828786
49	22	27	4.96999e+13	0.0870406526806539
49	21	28	3.90499e+13	0.0680071747239607
49	20	29	28277527346376	0.0489715640114371
49	19	30	18851684897584	0.0324653926553684
49	18	31	1.15543e+13	0.0197870254115166
49	17	32	6.49927e+12	0.0110680466982
49	16	33	3348108992991	0.0056698805419542
49	15	34	1575580702584	0.00265327899595801
49	14	35	6.75249e+11	0.00113076948035614
49	13	36	262596783764	0.000437287998087467
49	12	37	9.22637e+10	0.000152783737750695
49	11	38	29135916264	0.0000479780645618562
49	10	39	8.21782e+09	0.0000134567054757426
49	9	40	2054455634	3.34538958426669E-06
49	8	41	450978066	7.30252912354594E-07
49	7	42	8.59006e+07	1.38319031321823E-07
49	6	43	13983816	2.23913082030513E-08
49	5	44	1906884	3.03630913534141E-09
49	4	45	211876	3.35483697841871E-10
49	3	46	18424	2.90095856374251E-11
49	2	47	1176	1.84133524838794E-12
49	1	48	49	7.62938567715585E-14
49	0	49	1	1.54832253308284E-15
